# Supplementary material for: Validation of a Novel Double Control Quantitative Copy Number PCR Method to Quantify Off-Target Transgene Integration after CRISPR-Induced DNA Modification
Source: Methods Protoc. 2022 May 25;5(3):43. doi: 10.3390/mps5030043 (PMC9229199; doi:10.3390/mps5030043)
Supplement: Supplementary file 1 [file mps-05-00043-s001.zip]

Archive with 1 entries (1 files):
- mps-1652437-supplementary.pdf
